# Supplementary material for: Towards more personalized digital health interventions: a clustering method of action and coping plans to promote physical activity
Source: BMC Public Health. 2022 Dec 12;22:2325. doi: 10.1186/s12889-022-14455-4 (PMC9746174; doi:10.1186/s12889-022-14455-4)
Supplement: Supplementary file 3 — Additional file 3. Differences in user information between clusters of action plans, clusters of coping plans, and the combination of action and coping plans. [file 12889_2022_14455_MOESM3_ESM.xlsx]

## Sheet: LinkingActionPlans&UserInfo
	Table 2. Differences in user information between clusters of action plans.
	Clusters of action plans		Cluster 1 (np=33, nap= 110)	Cluster 2 (np=8, nap= 19)	Cluster 3 (np=32, nap= 93)	Significance of difference
			Biking, walking, running | Every day | All times | Not home | Outside	Household activities | Saturday | At home | Inside	Active Transport & Different sports | Every day | Evening | Not home | Inside & outside	F/ X2	P-value
	Age	Mean +- SD	39.48 ± 17.08 c	44.11 ± 14.09 c	31.46 ± 11.12 a,b	14.40	<0.001
	BMI	Mean +- SD	25.71 ± 3.63 b, c	23.67 ± 3.92 a	24.04 ± 2.63 a	13.40	<0.001
	Gender	% female	0.52	1	0.65	16.92	<0.001
	Education	% higher education level	0.67	0.89	0.69	3.87	0.145
	Occupation	% having a job	0.4	0.79	0.4	10.79	0.004
	Marital status	% having no partner	0.46	0.53	0.58	2.77	0.250
	Stage	% (pre)intender	0.45	1	0.48	20.34	<0.001
	Results of analysis of variance and chi-square tests. Superscript letters and bold p-values represent significant differences between clusters. a significantly different from cluster 1, b significantly different from cluster 2; c significantly different from cluster 3. np= number of individuals, nap= number of action plans.
	Pairwise comparison age						Pairwise comparison BMI
	Cluster	Difference	Lower	Upper	P-value		Cluster	Difference	Lower	Upper	P-value
	2-1	4.623445	-3.940001	13.186891	0.4113584		2-1	-2.0446749	-3.964541	-0.1248087	0.0337959
	3-1	-8.019453	-12.874987	-3.163918	0.0003789		3-1	-1.6787565	-2.767334	-0.5901787	0.0009917
	3-2	-12.642898	-21.320856	-3.964939	0.0020199		3-2	0.3659185	-1.579621	2.3114577	0.8971770
	Table 3. Differences in user information between subclusters of action plan cluster 3.
	Subclusters of action plan cluster 3		Cluster 3.1 (np=8, nap= 18)	Cluster 3.2 (np=9 nap= 23)	Cluster 3.3 (np=4, nap= 5)	Cluster 3.4 (np=2, nap= 20)	Significance of difference
			Different sports | Monday, Wednesday, Friday | Afternoon, evening | Not home | Inside, Outside	Fitness & swimming | Wednesday | Evening | Not home | Inside	Work | During week | Morning, (before) noon | Not home | Outside	Active Transport | Not home | Outside	F/X2	P-value
	Age	Mean +- SD	30.67 ± 7.64	28.35 ± 10.25	30.80 ± 7.16	33. 36 ± 12.73	2.10	0.15
	BMI	Mean +- SD	22.40 ± 1.38 d	23.86 ± 3.11	21.08 ± 1.65 d	25.07 ± 2.26 ac	14.74	<0.001
	Gender	% female	0.61	0.78	0.8	0.6	3.01	0.390
	Education	% higher education level	0.56	0.61	0.8	0.77	3.77	0.288
	Occupation	% having a job	0.56	0.35	0.4	0.36	2.37	0.500
	Marital status	% having no partner	0.5	0.78	0.4	0.53	5.46	0.141
	Stage	% (pre)intender	0.56	0.39	0.6	0.49	1.44	0.697
	Results of analysis of variance and chi-square tests. Superscript letters and bold p-values represent significant differences between clusters. a significantly different from cluster 3.1, b significantly different from cluster 3.2, c significantly different from cluster 3.3, d significantly different from cluster 3.4. np= number of individuals, nap= number of action plans.
	Pairwise comparison BMI
	Cluster	Difference	Lower	Upper	P-value
	2-1	1.459211	-0.4776228	3.3960439	0.2061419
	3-1	-1.317572	-4.4288814	1.7937368	0.6851085
	4-1	2.666891	0.9609184	4.3728632	0.0005340
	3-2	-2.776783	-5.8136835	0.2601179	0.0856082
	4-2	1.207680	-0.3584817	2.7738422	0.1888057
	4-3	3.984463	1.0893320	6.8795942	0.0028605

## Sheet: LinkingCopingPlans&UserInfo
		Table. Differences in user information between clusters of coping plans.
	Clusters of coping plans		Cluster 1 (np=6, ncp= 7)	Cluster 2 (np=15 ncp= 18)	Cluster 3 (np=18, ncp= 28)	Cluster 4 (np=2, ncp= 2)	Cluster 5 (np=8, ncp= 11)	Cluster 6 (np=17, ncp= 33)	Cluster 7 (np=36, ncp= 57)	Cluster 8 (np=36, ncp= 48)	Significance of difference
			Don't feel like it | Planning	Bad weather | Prepare gear	No time | Planning	Bad weather | Social support	Don't feel like it alone & no time | Alarm & Social support	Bad weather | Change activity	Something else came up & no time | Reschedule activity	Don't feel like it | Social support	F/ X2	P-value
	Age	Mean +- SD	40,86 ± 16,76	40,28 ± 17,68	29,29 ± 11,90	30 ± 12,73	29 ± 12,35	43,73 ± 16,47	39,44 ± 17,20	35,75 ± 16,88	0.693	0.406
	BMI	Mean +- SD	24,8 ± 4,16	24,18 ± 3,86	24,4 ± 3,08	23,72 ± 0,50	23,03 ± 2,63	26,11 ± 3,60	25,06 ± 3,05	24,19 ± 3,31	0.279	0.598
	Gender	% female	0.71	0.61	0.57	0.5	0.36	0.48	0.49	0.69	7.6443	0.365
	Education	% higher educational level	0.86	0.78	0.74	0.5	0.91	0.73	0.6	0.48	14.243	0.04703
	Occupation	%having a job	0.57	0.5	0.36	0.5	0.09	0.45	0.35	0.38	7.2419	0.4041
	Marital status	%having no partner	0.71	0.35	0.68	1	0.72	0.36	0.51	0.53	12.8	0.07712
	Stage	%(pre)intender	0.57	0.56	0.49	1	0.64	0.73	0.39	0.42	14.853	0.03793
	Results of analysis of variance and chi-square tests. Bold p-values represent significant differences between clusters. np= number of individuals, ncp= number of coping plans.

## Sheet: LinkingCombination&UserInfo
		Table. Differences in user information between clusters of the combination of action and coping plans.
	Clusters of the combination of action and coping plans		Cluster 1 (np=2, nacp= 2)	Cluster 2 (np=2, nacp= 12)	Cluster 3 (np=22, nacp= 48)	Cluster 4 (np=12, nacp= 28)	Cluster 5 (np=17, nacp= 39)	Cluster 6 (np=23, nacp= 53)	Cluster 7 (np=3, nacp= 4)	Cluster 8 (np=6, nacp= 17)	Significance of difference
			Sport & Weekdays & Afternoon & Not home | Tired & don't feel like it & something else came up	Sports & Household & Not home & Inside | Tired	Sports & Monday/Wednesday & evening & Not home | Don't feel like it & no time	Sports & Weedays & afternoon & Not home & Outside | Bad weather	Sports & Not home & Outside | Something else came up	Transport & Not home & Outside | Bad weather	Sports, household & Friday & At home & Inside | No time	Sports & Sunday & before noon, afternoon & Not home & Outside | No time	F/ X2	P-value
	Age	Mean +- SD	29,00 ± 11,31	33,00 ± 2,09	25,25 ± 7,28	43,25 ± 20,27	44,59 ± 16,96	36,92 ± 12,29	39,5 ± 16,03	28,18 ± 7,38	3.296	0.071
	BMI	Mean +- SD	26,66 ± 4,64	27,42 ± 1,58	24,14 ± 3,06	24,69 ± 3,50	24,20 ± 2,77	24,94 ± 2,93	21,26 ± 2,76	28,45 ± 3,35	2.876	0.092
	Gender	% female	0	1	0.71	0.61	0.46	0.3	1	0.23	28.455	<0,001
	Education	% higher educational level	0	1	0.5	0.61	0.77	0.79	0.75	0.65	22.567	0.002
	Occupation	%having a job	0	1	0.33	0.25	0.38	0.6	0.25	0.12	37.254	<0,001
	Marital status	%having no partner	1	0.5	0.73	0.5	0.36	0.45	0	0.88	28.374	<0,001
	Stage	%(pre)intender	0.5	1	0.33	0.43	0.49	0.66	1	0.18	34.497	<0,001
	Results of analysis of variance and chi-square tests. Bold p-values represent significant differences between clusters. np= number of individuals, nacp= number of the combination of action and coping plans.
